# Supplementary material for: Self-Assembly 4-Butylresorcinol Deep Eutectic Solvent Nanoparticles for Efficient Transdermal Delivery and Whitening
Source: Pharmaceuticals (Basel). 2025 Sep 16;18(9):1383. doi: 10.3390/ph18091383 (PMC12473103; doi:10.3390/ph18091383)
Supplement: Supplementary file 1 [file pharmaceuticals-18-01383-s001.zip]

Archive with 1 entries (1 files):
- pharmaceuticals-3822473-supplementary.pdf
